# Supplementary material for: Rapid host switching in generalist Campylobacter strains erodes the signal for tracing human infections
Source: ISME J. 2015 Aug 25;10(3):721–9. doi: 10.1038/ismej.2015.149 (PMC4677457; doi:10.1038/ismej.2015.149)
Supplement: Supplementary Table 1 [file ismej2015149x2.xls]

## Sheet: Sheet1
ID	isolate	source	species	aspA	glnA	gltA	glyA	pgm	tkt	uncA	Sequence Type*	Clonal Complex**	Reference***
1	NC_002163	human	Campylobacter jejuni	2	1	5	3	4	1	5	43	ST-21 complex	2
2	CampsClin262	human	Campylobacter jejuni	2	1	1	3	2	1	3	262	ST-21 complex	2
3	CampsClin266	human	Campylobacter jejuni	2	1	5	3	2	54	5	266	ST-21 complex	2
4	CampsClin883	human	Campylobacter jejuni	2	17	2	3	2	1	5	883	ST-21 complex	2
5	chicka21	chicken	Campylobacter jejuni	2	1	1	3	2	1	5	21	ST-21 complex	2
6	cow518	cattle	Campylobacter jejuni	2	1	1	3	2	1	5	21	ST-21 complex	2
7	CampsClin53	human	Campylobacter jejuni	2	1	21	3	2	1	5	53	ST-21 complex	2
8	cowa21	cattle	Campylobacter jejuni	2	1	1	3	2	1	5	21	ST-21 complex	2
9	chickc21	chicken	Campylobacter jejuni	2	1	1	3	2	1	5	21	ST-21 complex	2
10	chick104	chicken	Campylobacter jejuni	2	1	1	3	7	1	5	104	ST-21 complex	2
11	chick19	chicken	Campylobacter jejuni	2	1	12	3	2	1	5	50	ST-21 complex	2
12	chick50	chicken	Campylobacter jejuni	2	1	12	3	2	1	5	50	ST-21 complex	2
13	chick53	chicken	Campylobacter jejuni	2	1	21	3	2	1	5	53	ST-21 complex	2
14	chick262	chicken	Campylobacter jejuni	2	1	1	3	2	1	3	262	ST-21 complex	2
15	chick266	chicken	Campylobacter jejuni	2	1	5	3	2	54	5	266	ST-21 complex	2
16	chick1086	chicken	Campylobacter jejuni	2	1	12	3	2	1	5	50	ST-21 complex	2
17	chick1360	chicken	Campylobacter jejuni	2	1	12	3	2	1	5	50	ST-21 complex	2
18	cowb21	cattle	Campylobacter jejuni	2	1	1	3	2	1	5	21	ST-21 complex	2
19	cow104	cattle	Campylobacter jejuni	2	1	1	3	7	1	5	104	ST-21 complex	2
20	cow3201	cattle	Campylobacter jejuni	2	1	5	3	2	1	5	19	ST-21 complex	2
21	chickb21	chicken	Campylobacter jejuni	2	1	1	3	2	1	5	21	ST-21 complex	3
22	chick883	chicken	Campylobacter jejuni	2	17	2	3	2	1	5	883	ST-21 complex	3
23	CampsClin21	human	Campylobacter jejuni	2	1	1	462	2	1	5		ST-21 complex	3
24	OxClina21	human	Campylobacter jejuni	2	1	1	3	2	1	5	21	ST-21 complex	3
25	CjLMG9879	human	Campylobacter jejuni	2	1	1	5	2	1	5	47	ST-21 complex	4
26	Cj2008-1025	human	Campylobacter jejuni	2	1	12	3	2	1	5	50	ST-21 complex	4
27	Cj2008-831	human	Campylobacter jejuni	2	1	12	3	2	1	5	50	ST-21 complex	4
28	Cj110-21	cattle	Campylobacter jejuni	2	1	2	3	2	1	5	982	ST-21 complex	4
29	Cj87330	chicken	Campylobacter jejuni	2	1	12	3	2	1	5	50	ST-21 complex	4
30	Cj1928	cattle	Campylobacter jejuni	2	1	1	3	140	3	5	806	ST-21 complex	4
31	OXC5333	human	Campylobacter jejuni	2	1	12	3	2	1	5	50	ST-21 complex	5
32	OXC5335	human	Campylobacter jejuni	2	1	12	3	2	1	5	50	ST-21 complex	5
33	OXC5344	human	Campylobacter jejuni	2	1	1	3	2	1	5	21	ST-21 complex	5
34	OXC5349	human	Campylobacter jejuni	2	1	12	3	2	1	5	50	ST-21 complex	5
35	OXC5350	human	Campylobacter jejuni	2	1	1	3	2	1	5	21	ST-21 complex	5
36	OXC5364	human	Campylobacter jejuni	2	1	1	3	2	1	5	21	ST-21 complex	5
37	OXC5372	human	Campylobacter jejuni	2	1	5	3	2	1	5	19	ST-21 complex	5
38	OXC5378	human	Campylobacter jejuni	2	1	21	3	2	1	5	53	ST-21 complex	5
39	OXC5393	human	Campylobacter jejuni	2	1	12	3	2	1	5	50	ST-21 complex	5
40	OXC5397	human	Campylobacter jejuni	2	1	1	5	11	343	5	5242	ST-21 complex	5
41	OXC5474	human	Campylobacter jejuni	2	1	1	3	2	1	5	21	ST-21 complex	5
42	OXC5476	human	Campylobacter jejuni	2	1	5	3	2	1	5	19	ST-21 complex	5
43	OXC5664	human	Campylobacter jejuni	2	1	12	3	2	1	5	50	ST-21 complex	5
44	OXC5671	human	Campylobacter jejuni	2	17	2	3	2	1	5	883	ST-21 complex	5
45	OXC5691	human	Campylobacter jejuni	2	1	12	3	2	1	5	50	ST-21 complex	5
46	OXC5696	human	Campylobacter jejuni	2	1	21	3	2	1	5	53	ST-21 complex	5
47	OXC5708	human	Campylobacter jejuni	2	1	42	3	148	1	5	861	ST-21 complex	5
48	OXC5710	human	Campylobacter jejuni	2	1	1	3	2	1	5	21	ST-21 complex	5
49	OXC5713	human	Campylobacter jejuni	2	1	1	3	2	1	5	21	ST-21 complex	5
50	OXC5720	human	Campylobacter jejuni	2	1	12	3	2	1	5	50	ST-21 complex	5
51	OXC5495	human	Campylobacter jejuni	2	1	1	3	2	1	5	21	ST-21 complex	5
52	OXC5617	human	Campylobacter jejuni	2	1	21	3	2	1	5	53	ST-21 complex	5
53	OXC5618	human	Campylobacter jejuni	2	1	1	3	2	1	5	21	ST-21 complex	5
54	OXC5625	human	Campylobacter jejuni	2	1	1	3	2	1	5	21	ST-21 complex	5
55	OXC5628	human	Campylobacter jejuni	2	1	12	3	2	1	5	50	ST-21 complex	5
56	OXC5639	human	Campylobacter jejuni	2	17	2	3	2	1	5	883	ST-21 complex	5
57	OXC5647	human	Campylobacter jejuni	2	1	5	3	2	1	5	19	ST-21 complex	5
58	OXC5649	human	Campylobacter jejuni	2	1	1	3	2	1	5	21	ST-21 complex	5
59	OXC5651	human	Campylobacter jejuni	2	1	12	3	2	1	5	50	ST-21 complex	5
60	OXC5652	human	Campylobacter jejuni	2	1	1	3	2	1	5	21	ST-21 complex	5
61	OXC5835	human	Campylobacter jejuni	2	1	1	3	2	1	5	21	ST-21 complex	5
62	OXC5498	human	Campylobacter jejuni	2	1	1	3	2	1	5	21	ST-21 complex	5
63	OXC5840	human	Campylobacter jejuni	2	1	5	3	2	1	5	19	ST-21 complex	5
64	OXC5841	human	Campylobacter jejuni	8	1	6	3	2	1	12	2135	ST-21 complex	5
65	OXC5843	human	Campylobacter jejuni	2	1	42	3	148	1	5	861	ST-21 complex	5
66	OXC5846	human	Campylobacter jejuni	2	1	1	3	2	1	5	21	ST-21 complex	5
67	OXC5848	human	Campylobacter jejuni	2	1	1	3	2	1	5	21	ST-21 complex	5
68	OXC5862	human	Campylobacter jejuni	2	1	1	3	2	1	5	21	ST-21 complex	5
69	OXC5871	human	Campylobacter jejuni	2	1	5	3	2	1	5	19	ST-21 complex	5
70	OXC5879	human	Campylobacter jejuni	2	1	12	3	2	1	5	50	ST-21 complex	5
71	OXC5880	human	Campylobacter jejuni	2	1	21	3	2	1	5	53	ST-21 complex	5
72	OXC5413	human	Campylobacter jejuni	2	1	1	3	2	1	5	21	ST-21 complex	5
73	OXC5414	human	Campylobacter jejuni	2	1	12	3	2	1	5	50	ST-21 complex	5
74	OXC5416	human	Campylobacter jejuni	2	1	12	3	2	1	23	3574	ST-21 complex	5
75	OXC5431	human	Campylobacter jejuni	2	1	1	3	492	1	5	5018	ST-21 complex	5
76	OXC5435	human	Campylobacter jejuni	2	1	12	3	2	1	5	50	ST-21 complex	5
77	OXC5437	human	Campylobacter jejuni	2	17	2	3	2	1	5	883	ST-21 complex	5
78	OXC5438	human	Campylobacter jejuni	2	1	21	3	2	1	5	53	ST-21 complex	5
79	OXC5444	human	Campylobacter jejuni	2	1	5	3	2	1	5	19	ST-21 complex	5
80	OXC5445	human	Campylobacter jejuni	2	1	12	3	2	1	5	50	ST-21 complex	5
81	OXC5451	human	Campylobacter jejuni	2	1	12	3	2	1	5	50	ST-21 complex	5
82	OXC5462	human	Campylobacter jejuni	2	1	12	3	2	1	5	50	ST-21 complex	5
83	OXC5463	human	Campylobacter jejuni	2	1	5	3	2	1	5	19	ST-21 complex	5
84	OXC5465	human	Campylobacter jejuni	2	1	1	3	2	1	5	21	ST-21 complex	5
85	OXC5470	human	Campylobacter jejuni	8	1	6	3	2	1	1	44	ST-21 complex	5
86	OXC5724	human	Campylobacter jejuni	2	1	5	3	2	1	5	19	ST-21 complex	5
87	OXC5725	human	Campylobacter jejuni	2	1	12	3	2	1	5	50	ST-21 complex	5
88	OXC5728	human	Campylobacter jejuni	2	1	5	3	2	61	5	2355	ST-21 complex	5
89	OXC5731	human	Campylobacter jejuni	2	1	12	3	2	1	5	50	ST-21 complex	5
90	OXC5737	human	Campylobacter jejuni	2	1	5	3	2	54	5	266	ST-21 complex	5
91	OXC5739	human	Campylobacter jejuni	2	1	1	3	2	1	5	21	ST-21 complex	5
92	OXC5754	human	Campylobacter jejuni	2	1	1	3	2	1	5	21	ST-21 complex	5
93	OXC5757	human	Campylobacter jejuni	2	1	1	3	2	1	5	21	ST-21 complex	5
94	OXC5766	human	Campylobacter jejuni	2	1	12	3	2	1	5	50	ST-21 complex	5
95	OXC5767	human	Campylobacter jejuni	2	1	21	3	2	1	5	53	ST-21 complex	5
96	OXC5771	human	Campylobacter jejuni	2	1	12	3	2	1	5	50	ST-21 complex	5
97	OXC5772	human	Campylobacter jejuni	8	1	6	3	2	1	12	2135	ST-21 complex	5
98	OXC5774	human	Campylobacter jejuni	2	1	5	3	2	3	5	190	ST-21 complex	5
99	OXC5791	human	Campylobacter jejuni	2	1	1	3	2	1	5	21	ST-21 complex	5
100	OXC5799	human	Campylobacter jejuni	2	1	12	3	2	1	5	50	ST-21 complex	5
101	OXC5804	human	Campylobacter jejuni	2	1	21	3	2	1	5	53	ST-21 complex	5
102	OXC5808	human	Campylobacter jejuni	2	1	21	3	2	1	5	53	ST-21 complex	5
103	OXC5811	human	Campylobacter jejuni	8	1	6	3	2	1	12	2135	ST-21 complex	5
104	OXC5818	human	Campylobacter jejuni	2	1	5	3	2	1	5	19	ST-21 complex	5
105	OXC5819	human	Campylobacter jejuni	2	1	1	3	2	1	5	21	ST-21 complex	5
106	OXC5821	human	Campylobacter jejuni	8	1	6	3	2	1	12	2135	ST-21 complex	5
107	OXC5822	human	Campylobacter jejuni	2	1	1	3	2	1	5	21	ST-21 complex	5
108	OXC5823	human	Campylobacter jejuni	2	1	21	3	2	1	5	53	ST-21 complex	5
109	OXC5825	human	Campylobacter jejuni	2	1	21	3	2	1	5	53	ST-21 complex	5
110	OXC5826	human	Campylobacter jejuni	2	1	1	3	2	1	5	21	ST-21 complex	5
111	OXC5829	human	Campylobacter jejuni	2	1	12	3	2	1	5	50	ST-21 complex	5
112	OXC5832	human	Campylobacter jejuni	2	1	1	3	2	1	5	21	ST-21 complex	5
113	OXC5887	human	Campylobacter jejuni	2	1	5	3	2	1	5	19	ST-21 complex	5
114	OXC5888	human	Campylobacter jejuni	8	1	6	3	2	1	12	2135	ST-21 complex	5
115	OXC5895	human	Campylobacter jejuni	8	1	6	3	2	1	12	2135	ST-21 complex	5
116	OXC5899	human	Campylobacter jejuni	2	1	5	3	2	1	5	19	ST-21 complex	5
117	OXC5902	human	Campylobacter jejuni	2	1	12	3	2	1	5	50	ST-21 complex	5
118	OXC5905	human	Campylobacter jejuni	2	1	12	3	2	1	5	50	ST-21 complex	5
119	OXC5906	human	Campylobacter jejuni	2	1	12	3	2	1	5	50	ST-21 complex	5
120	OXC5909	human	Campylobacter jejuni	2	1	21	3	2	1	5	53	ST-21 complex	5
121	OXC5918	human	Campylobacter jejuni	2	1	21	3	2	1	5	53	ST-21 complex	5
122	OXC5937	human	Campylobacter jejuni	2	1	1	3	2	1	5	21	ST-21 complex	5
123	OXC5924	human	Campylobacter jejuni	2	1	1	3	2	1	5	21	ST-21 complex	5
124	OXC5925	human	Campylobacter jejuni	2	1	12	3	2	1	5	50	ST-21 complex	5
125	OXC5926	human	Campylobacter jejuni	2	1	12	3	2	1	5	50	ST-21 complex	5
126	OXC5929	human	Campylobacter jejuni	2	1	1	3	2	1	5	21	ST-21 complex	5
127	OXC6548	human	Campylobacter jejuni	2	1	5	3	2	1	5	19	ST-21 complex	5
128	OXC6552	human	Campylobacter jejuni	2	1	12	3	2	1	12	3769	ST-21 complex	5
129	OXC6558	human	Campylobacter jejuni	2	1	21	3	2	1	5	53	ST-21 complex	5
130	OXC6562	human	Campylobacter jejuni	2	1	1	3	2	1	5	21	ST-21 complex	5
131	OXC6563	human	Campylobacter jejuni	2	1	1	3	2	1	5	21	ST-21 complex	5
132	OXC6564	human	Campylobacter jejuni	2	1	1	3	2	1	5	21	ST-21 complex	5
133	OXC6565	human	Campylobacter jejuni	2	1	12	3	2	1	5	50	ST-21 complex	5
134	OXC6571	human	Campylobacter jejuni	2	1	12	3	2	1	5	50	ST-21 complex	5
135	OXC6573	human	Campylobacter jejuni	2	1	1	3	2	1	5	21	ST-21 complex	5
136	OXC6251	human	Campylobacter jejuni	2	1	1	3	2	1	5	21	ST-21 complex	5
137	OXC6257	human	Campylobacter jejuni	2	1	1	3	2	1	5	21	ST-21 complex	5
138	OXC6266	human	Campylobacter jejuni	2	1	12	3	2	1	5	50	ST-21 complex	5
139	OXC6270	human	Campylobacter jejuni	2	1	1	3	2	1	5	21	ST-21 complex	5
140	OXC6275	human	Campylobacter jejuni	2	1	1	3	2	1	5	21	ST-21 complex	5
141	OXC6277	human	Campylobacter jejuni	2	1	12	3	2	1	5	50	ST-21 complex	5
142	OXC6282	human	Campylobacter jejuni	2	1	21	3	2	1	5	53	ST-21 complex	5
143	OXC6285	human	Campylobacter jejuni	2	1	1	3	2	1	5	21	ST-21 complex	5
144	OXC6286	human	Campylobacter jejuni	2	1	12	3	2	1	5	50	ST-21 complex	5
145	OXC6289	human	Campylobacter jejuni	2	1	12	3	2	1	5	50	ST-21 complex	5
146	OXC6292	human	Campylobacter jejuni	2	1	12	3	2	1	5	50	ST-21 complex	5
147	OXC6300	human	Campylobacter jejuni	8	1	6	3	2	1	12	2135	ST-21 complex	5
148	OXC6301	human	Campylobacter jejuni	2	1	42	3	148	1	5	861	ST-21 complex	5
149	OXC6303	human	Campylobacter jejuni	2	1	5	3	2	1	5	19	ST-21 complex	5
150	OXC6305	human	Campylobacter jejuni	2	1	42	3	148	1	5	861	ST-21 complex	5
151	OXC6310	human	Campylobacter jejuni	2	1	1	3	2	1	5	21	ST-21 complex	5
152	OXC6317	human	Campylobacter jejuni	2	1	1	3	2	1	5	21	ST-21 complex	5
153	OXC6324	human	Campylobacter jejuni	2	1	21	3	2	1	5	53	ST-21 complex	5
154	OXC6325	human	Campylobacter jejuni	2	1	5	3	2	1	5	19	ST-21 complex	5
155	OXC6326	human	Campylobacter jejuni	2	1	12	3	2	1	5	50	ST-21 complex	5
156	OXC6329	human	Campylobacter jejuni	2	1	1	3	2	1	5	21	ST-21 complex	5
157	OXC6331	human	Campylobacter jejuni	2	1	12	3	2	1	5	50	ST-21 complex	5
158	OXC6334	human	Campylobacter jejuni	2	1	1	3	2	1	5	21	ST-21 complex	5
159	OXC6335	human	Campylobacter jejuni	2	1	1	3	2	1	5	21	ST-21 complex	5
160	OXC6340	human	Campylobacter jejuni	2	1	1	3	2	1	3	262	ST-21 complex	5
161	OXC6347	human	Campylobacter jejuni	2	1	12	3	2	1	5	50	ST-21 complex	5
162	OXC6355	human	Campylobacter jejuni	2	1	5	3	2	1	5	19	ST-21 complex	5
163	OXC6367	human	Campylobacter jejuni	2	1	21	3	2	1	5	53	ST-21 complex	5
164	OXC6370	human	Campylobacter jejuni	2	1	5	3	2	1	5	19	ST-21 complex	5
165	OXC6379	human	Campylobacter jejuni	2	1	5	462	2	1	5	5726	ST-21 complex	5
166	OXC6383	human	Campylobacter jejuni	2	1	1	3	2	1	5	21	ST-21 complex	5
167	OXC6384	human	Campylobacter jejuni	2	1	5	3	2	1	5	19	ST-21 complex	5
168	OXC6393	human	Campylobacter jejuni	2	1	12	462	2	1	5	5727	ST-21 complex	5
169	OXC6394	human	Campylobacter jejuni	2	1	5	3	2	1	5	19	ST-21 complex	5
170	OXC6405	human	Campylobacter jejuni	2	1	1	3	2	1	5	21	ST-21 complex	5
171	OXC6420	human	Campylobacter jejuni	2	1	1	3	2	1	5	21	ST-21 complex	5
172	OXC6429	human	Campylobacter jejuni	2	1	1	3	492	1	5	5018	ST-21 complex	5
173	OXC6449	human	Campylobacter jejuni	2	1	12	3	2	1	5	50	ST-21 complex	5
174	OXC6457	human	Campylobacter jejuni	2	1	12	3	2	1	5	50	ST-21 complex	5
175	OXC6459	human	Campylobacter jejuni	2	1	12	3	2	1	5	50	ST-21 complex	5
176	OXC6461	human	Campylobacter jejuni	2	1	12	3	2	1	5	50	ST-21 complex	5
177	OXC6464	human	Campylobacter jejuni	2	1	1	3	492	1	5	5018	ST-21 complex	5
178	OXC6479	human	Campylobacter jejuni	2	17	2	3	2	1	5	883	ST-21 complex	5
179	OXC6483	human	Campylobacter jejuni	2	1	1	3	2	1	5	21	ST-21 complex	5
180	OXC6489	human	Campylobacter jejuni	2	1	12	3	2	1	5	50	ST-21 complex	5
181	OXC6493	human	Campylobacter jejuni	2	1	12	3	2	1	5	50	ST-21 complex	5
182	OXC6496	human	Campylobacter jejuni	2	1	1	3	2	1	5	21	ST-21 complex	5
183	OXC6500	human	Campylobacter jejuni	8	1	6	3	2	1	12	2135	ST-21 complex	5
184	OXC6502	human	Campylobacter jejuni	2	1	12	3	2	1	5	50	ST-21 complex	5
185	OXC6505	human	Campylobacter jejuni	2	1	10	3	2	1	5	141	ST-21 complex	5
186	OXC6508	human	Campylobacter jejuni	2	1	1	3	2	1	5	21	ST-21 complex	5
187	OXC6514	human	Campylobacter jejuni	2	84	12	3	11	1	5	3102	ST-21 complex	5
188	OXC6516	human	Campylobacter jejuni	2	1	21	3	2	1	5	53	ST-21 complex	5
189	OXC6519	human	Campylobacter jejuni	2	1	1	3	2	1	5	21	ST-21 complex	5
190	OXC6521	human	Campylobacter jejuni	2	1	1	5	2	1	5	47	ST-21 complex	5
191	OXC6524	human	Campylobacter jejuni	2	1	12	3	2	1	5	50	ST-21 complex	5
192	OXC6527	human	Campylobacter jejuni	2	1	12	3	2	1	5	50	ST-21 complex	5
193	OXC6530	human	Campylobacter jejuni	2	1	12	3	2	1	5	50	ST-21 complex	5
194	OXC6531	human	Campylobacter jejuni	2	1	12	3	2	1	5	50	ST-21 complex	5
195	OXC6538	human	Campylobacter jejuni	2	1	5	3	2	1	5	19	ST-21 complex	5
196	OXC6539	human	Campylobacter jejuni	2	1	1	3	2	1	5	21	ST-21 complex	5
197	OXC6543	human	Campylobacter jejuni	2	1	12	3	2	1	5	50	ST-21 complex	5
198	OXC6255	human	Campylobacter jejuni	2	1	1	3	2	1	5	21	ST-21 complex	5
199	OXC6590	human	Campylobacter jejuni	2	1	12	3	2	1	5	50	ST-21 complex	5
200	OXC6596	human	Campylobacter jejuni	2	1	1	3	2	1	5	21	ST-21 complex	5
201	OXC6598	human	Campylobacter jejuni	2	1	12	3	2	1	5	50	ST-21 complex	5
202	OXC6600	human	Campylobacter jejuni	2	1	12	3	2	1	5	50	ST-21 complex	5
203	OXC6602	human	Campylobacter jejuni	2	1	1	3	2	1	5	21	ST-21 complex	5
204	OXC6603	human	Campylobacter jejuni	2	1	5	3	2	1	5	19	ST-21 complex	5
205	OXC6604	human	Campylobacter jejuni	2	1	1	3	2	1	5	21	ST-21 complex	5
206	OXC6613	human	Campylobacter jejuni	2	1	12	3	2	1	5	50	ST-21 complex	5
207	OXC6615	human	Campylobacter jejuni	2	1	12	3	2	1	5	50	ST-21 complex	5
208	OXC6616	human	Campylobacter jejuni	2	1	1	3	2	1	5	21	ST-21 complex	5
209	OXC6619	human	Campylobacter jejuni	2	1	1	3	2	1	5	21	ST-21 complex	5
210	OXC6625	human	Campylobacter jejuni	2	1	1	3	2	1	5	21	ST-21 complex	5
211	OXC6627	human	Campylobacter jejuni	2	1	1	3	2	1	5	21	ST-21 complex	5
212	OXC6629	human	Campylobacter jejuni	2	1	1	3	2	1	5	21	ST-21 complex	5
213	OXC6633	human	Campylobacter jejuni	2	1	21	3	2	1	5	53	ST-21 complex	5
214	OXC6636	human	Campylobacter jejuni	2	1	12	3	2	1	5	50	ST-21 complex	5
215	OXC6637	human	Campylobacter jejuni	2	1	1	3	2	1	5	21	ST-21 complex	5
216	OXC6642	human	Campylobacter jejuni	2	1	1	3	2	1	5	21	ST-21 complex	5
217	OXC6643	human	Campylobacter jejuni	2	1	21	3	2	1	5	53	ST-21 complex	5
218	OXC6656	human	Campylobacter jejuni	2	1	21	3	2	1	5	53	ST-21 complex	5
219	OXC6664	human	Campylobacter jejuni	2	1	12	3	2	1	5	50	ST-21 complex	5
220	OXC6665	human	Campylobacter jejuni	2	1	12	3	2	1	5	50	ST-21 complex	5
221	OXC6666	human	Campylobacter jejuni	2	1	12	3	2	1	5	50	ST-21 complex	5
222	OXC6667	human	Campylobacter jejuni	8	1	6	3	2	1	1	44	ST-21 complex	5
223	OXC6671	human	Campylobacter jejuni	2	1	1	3	2	1	5	21	ST-21 complex	5
224	OXC6672	human	Campylobacter jejuni	2	1	1	5	2	1	5	47	ST-21 complex	5
225	OXC6673	human	Campylobacter jejuni	2	1	12	3	2	1	5	50	ST-21 complex	5
226	OXC6677	human	Campylobacter jejuni	2	1	12	3	2	1	5	50	ST-21 complex	5
227	OXC6678	human	Campylobacter jejuni	2	1	1	3	2	1	5	21	ST-21 complex	5
228	OXC6681	human	Campylobacter jejuni	2	1	1	3	2	1	5	21	ST-21 complex	5
229	OXC6682	human	Campylobacter jejuni	2	1	21	3	2	1	5	53	ST-21 complex	5
230	OXC6689	human	Campylobacter jejuni	2	1	1	3	2	1	5	21	ST-21 complex	5
231	OXC6690	human	Campylobacter jejuni	2	1	1	3	2	1	5	21	ST-21 complex	5
232	OXC6691	human	Campylobacter jejuni	2	1	5	3	2	3	5	190	ST-21 complex	5
233	OXC6702	human	Campylobacter jejuni	2	1	1	3	2	1	5	21	ST-21 complex	5
234	OXC6703	human	Campylobacter jejuni	2	1	5	3	2	1	5	19	ST-21 complex	5
235	OXC6706	human	Campylobacter jejuni	2	1	5	3	2	1	5	19	ST-21 complex	5
236	OXC6711	human	Campylobacter jejuni	2	1	1	3	2	1	5	21	ST-21 complex	5
237	OXC6712	human	Campylobacter jejuni	2	1	1	3	2	1	5	21	ST-21 complex	5
238	OXC6713	human	Campylobacter jejuni	2	1	12	3	2	1	5	50	ST-21 complex	5
239	OXC6714	human	Campylobacter jejuni	2	1	12	3	2	1	5	50	ST-21 complex	5
240	OXC6727	human	Campylobacter jejuni	2	2	52	3	2	100	5	5811	ST-21 complex	5
241	OXC6728	human	Campylobacter jejuni	2	1	1	3	2	1	5	21	ST-21 complex	5
242	OXC6730	human	Campylobacter jejuni	2	1	1	3	2	1	5	21	ST-21 complex	5
243	OXC6731	human	Campylobacter jejuni	2	1	1	3	2	1	5	21	ST-21 complex	5
244	OXC6734	human	Campylobacter jejuni	2	1	1	3	2	1	5	21	ST-21 complex	5
245	OXC6741	human	Campylobacter jejuni	2	1	21	3	2	1	5	53	ST-21 complex	5
246	OXC6745	human	Campylobacter jejuni	2	1	1	3	2	1	5	21	ST-21 complex	5
247	OXC6751	human	Campylobacter jejuni	8	1	6	3	2	1	12	2135	ST-21 complex	5
248	OXC6752	human	Campylobacter jejuni	8	1	6	3	2	1	12	2135	ST-21 complex	5
249	OXC6763	human	Campylobacter jejuni	2	1	12	3	2	1	5	50	ST-21 complex	5
250	OXC6764	human	Campylobacter jejuni	2	1	1	3	2	1	5	21	ST-21 complex	5
251	OXC6766	human	Campylobacter jejuni	2	1	1	3	2	1	3	262	ST-21 complex	5
252	OXC6779	human	Campylobacter jejuni	2	1	21	3	2	1	5	53	ST-21 complex	5
253	OXC6781	human	Campylobacter jejuni	8	1	6	3	2	1	12	2135	ST-21 complex	5
254	OXC6786	human	Campylobacter jejuni	8	1	6	3	2	1	12	2135	ST-21 complex	5
255	OXC6789	human	Campylobacter jejuni	2	1	21	3	2	1	5	53	ST-21 complex	5
256	OXC6791	human	Campylobacter jejuni	2	1	1	3	2	1	5	21	ST-21 complex	5
257	OXC6798	human	Campylobacter jejuni	2	17	2	3	2	1	301	4526	ST-21 complex	5
258	OXC6804	human	Campylobacter jejuni	2	1	1	3	2	1	5	21	ST-21 complex	5
259	OXC6812	human	Campylobacter jejuni	2	1	1	3	2	1	5	21	ST-21 complex	5
260	OXC6815	human	Campylobacter jejuni	2	1	1	3	2	1	5	21	ST-21 complex	5
261	OXC6820	human	Campylobacter jejuni	2	1	12	3	2	1	5	50	ST-21 complex	5
262	OXC6823	human	Campylobacter jejuni	2	17	2	3	2	1	5	883	ST-21 complex	5
263	OXC6824	human	Campylobacter jejuni	2	1	1	3	2	1	3	262	ST-21 complex	5
264	OXC6833	human	Campylobacter jejuni	2	1	1	3	7	1	5	104	ST-21 complex	5
265	OXC6932	human	Campylobacter jejuni	2	1	12	3	2	1	5	50	ST-21 complex	5
266	OXC6941	human	Campylobacter jejuni	2	1	21	3	2	1	5	53	ST-21 complex	5
267	OXC6945	human	Campylobacter jejuni	2	1	1	3	2	1	5	21	ST-21 complex	5
268	OXC6946	human	Campylobacter jejuni	2	1	12	3	2	1	5	50	ST-21 complex	5
269	OXC6948	human	Campylobacter jejuni	2	1	1	3	2	1	5	21	ST-21 complex	5
270	OXC6949	human	Campylobacter jejuni	2	1	12	3	2	1	5	50	ST-21 complex	5
271	OXC6953	human	Campylobacter jejuni	2	1	1	3	2	1	5	21	ST-21 complex	5
272	OXC6956	human	Campylobacter jejuni	2	1	12	3	2	1	5	50	ST-21 complex	5
273	OXC6959	human	Campylobacter jejuni	2	1	12	462	2	1	5	5727	ST-21 complex	5
274	OXC6961	human	Campylobacter jejuni	2	1	1	3	2	1	5	21	ST-21 complex	5
275	OXC6964	human	Campylobacter jejuni	2	1	12	3	2	1	5	50	ST-21 complex	5
276	OXC6979	human	Campylobacter jejuni	2	1	1	3	2	1	5	21	ST-21 complex	5
277	OXC6981	human	Campylobacter jejuni	8	1	6	3	2	1	1	44	ST-21 complex	5
278	OXC6985	human	Campylobacter jejuni	2	17	12	462	2	1	5	6135	ST-21 complex	5
279	OXC6988	human	Campylobacter jejuni	2	1	5	462	2	1	5	5726	ST-21 complex	5
280	OXC6994	human	Campylobacter jejuni	2	1	12	3	2	1	5	50	ST-21 complex	5
281	OXC6998	human	Campylobacter jejuni	2	1	1	3	2	1	5	21	ST-21 complex	5
282	OXC7000	human	Campylobacter jejuni	2	1	1	3	2	1	5	21	ST-21 complex	5
283	OXC7104	human	Campylobacter jejuni	2	1	5	10	2	1	6	6137	ST-21 complex	5
284	OXC7105	human	Campylobacter jejuni	2	1	5	10	2	1	6	6137	ST-21 complex	5
285	OXC7118	human	Campylobacter jejuni	2	1	5	3	2	54	5	266	ST-21 complex	5
286	OXC7132	human	Campylobacter jejuni	2	1	12	3	2	1	5	50	ST-21 complex	5
287	OXC7134	human	Campylobacter jejuni	2	1	1	3	2	1	5	21	ST-21 complex	5
288	OXC7136	human	Campylobacter jejuni	2	1	1	3	2	1	5	21	ST-21 complex	5
289	OXC7137	human	Campylobacter jejuni	2	1	1	3	2	1	5	21	ST-21 complex	5
290	OXC7140	human	Campylobacter jejuni	2	1	1	3	2	1	5	21	ST-21 complex	5
291	OXC7141	human	Campylobacter jejuni	8	1	6	3	2	1	1	44	ST-21 complex	5
292	OXC7142	human	Campylobacter jejuni	2	1	1	3	2	1	5	21	ST-21 complex	5
293	OXC7147	human	Campylobacter jejuni	2	1	1	3	2	1	5	21	ST-21 complex	5
294	OXC7148	human	Campylobacter jejuni	2	1	79	3	2	1	5	822	ST-21 complex	5
295	OXC7150	human	Campylobacter jejuni	8	1	6	3	2	1	1	44	ST-21 complex	5
296	OXC7153	human	Campylobacter jejuni	2	1	1	3	2	1	5	21	ST-21 complex	5
297	OXC7160	human	Campylobacter jejuni	2	1	5	3	2	1	5	19	ST-21 complex	5
298	OXC7163	human	Campylobacter jejuni	2	1	5	3	2	1	5	19	ST-21 complex	5
299	OXC7168	human	Campylobacter jejuni	2	1	5	3	2	1	5	19	ST-21 complex	5
300	OXC6836	human	Campylobacter jejuni	2	1	12	3	2	1	5	50	ST-21 complex	5
301	OXC6845	human	Campylobacter jejuni	2	1	1	3	2	1	5	21	ST-21 complex	5
302	OXC6850	human	Campylobacter jejuni	2	1	1	3	2	1	5	21	ST-21 complex	5
303	OXC6852	human	Campylobacter jejuni	2	1	1	3	2	1	3	262	ST-21 complex	5
304	OXC6854	human	Campylobacter jejuni	2	1	21	3	2	1	5	53	ST-21 complex	5
305	OXC6856	human	Campylobacter jejuni	2	1	21	3	2	1	5	53	ST-21 complex	5
306	OXC6857	human	Campylobacter jejuni	2	1	12	88	2	1	5	520	ST-21 complex	5
307	OXC6860	human	Campylobacter jejuni	2	1	12	3	2	1	5	50	ST-21 complex	5
308	OXC6861	human	Campylobacter jejuni	2	1	12	3	2	1	5	50	ST-21 complex	5
309	OXC6862	human	Campylobacter jejuni	2	1	21	3	2	1	5	53	ST-21 complex	5
310	OXC6865	human	Campylobacter jejuni	2	1	12	3	2	1	5	50	ST-21 complex	5
311	OXC6867	human	Campylobacter jejuni	2	1	1	3	2	1	5	21	ST-21 complex	5
312	OXC6868	human	Campylobacter jejuni	2	1	12	3	2	1	5	50	ST-21 complex	5
313	OXC6872	human	Campylobacter jejuni	2	1	1	3	2	1	5	21	ST-21 complex	5
314	OXC6876	human	Campylobacter jejuni	2	1	21	3	2	1	5	53	ST-21 complex	5
315	OXC6879	human	Campylobacter jejuni	2	1	1	3	2	1	5	21	ST-21 complex	5
316	OXC6886	human	Campylobacter jejuni	2	1	1	3	2	1	5	21	ST-21 complex	5
317	OXC6892	human	Campylobacter jejuni	2	1	1	3	2	1	5	21	ST-21 complex	5
318	OXC6900	human	Campylobacter jejuni	2	1	12	3	2	1	5	50	ST-21 complex	5
319	OXC6909	human	Campylobacter jejuni	2	1	1	3	2	1	5	21	ST-21 complex	5
320	OXC6922	human	Campylobacter jejuni	2	1	12	3	2	1	5	50	ST-21 complex	5
321	OXC6924	human	Campylobacter jejuni	2	17	2	3	2	1	5	883	ST-21 complex	5
322	OXC6927	human	Campylobacter jejuni	2	1	21	3	2	1	5	53	ST-21 complex	5
323	OXC7002	human	Campylobacter jejuni	2	1	1	3	2	1	5	21	ST-21 complex	5
324	OXC7015	human	Campylobacter jejuni	2	1	12	3	2	1	5	50	ST-21 complex	5
325	OXC7020	human	Campylobacter jejuni	2	1	12	3	2	1	5	50	ST-21 complex	5
326	OXC7029	human	Campylobacter jejuni	2	1	12	3	2	1	5	50	ST-21 complex	5
327	OXC7031	human	Campylobacter jejuni	2	17	2	3	2	1	5	883	ST-21 complex	5
328	OXC7035	human	Campylobacter jejuni	2	17	2	3	2	1	5	883	ST-21 complex	5
329	OXC7037	human	Campylobacter jejuni	2	1	1	3	2	1	5	21	ST-21 complex	5
330	OXC7041	human	Campylobacter jejuni	2	1	12	3	2	1	5	50	ST-21 complex	5
331	OXC7046	human	Campylobacter jejuni	8	1	6	3	2	1	12	2135	ST-21 complex	5
332	OXC7049	human	Campylobacter jejuni	2	1	5	3	2	54	5	266	ST-21 complex	5
333	OXC7058	human	Campylobacter jejuni	2	1	1	3	2	1	5	21	ST-21 complex	5
334	OXC7065	human	Campylobacter jejuni	2	1	12	3	2	1	5	50	ST-21 complex	5
335	OXC7068	human	Campylobacter jejuni	2	1	5	3	2	1	5	19	ST-21 complex	5
336	OXC7071	human	Campylobacter jejuni	2	1	12	3	2	1	5	50	ST-21 complex	5
337	OXC7073	human	Campylobacter jejuni	2	1	1	3	2	1	5	21	ST-21 complex	5
338	OXC7078	human	Campylobacter jejuni	2	1	5	3	2	25	5	1949	ST-21 complex	5
339	OXC7080	human	Campylobacter jejuni	2	1	12	3	2	1	5	50	ST-21 complex	5
340	OXC7084	human	Campylobacter jejuni	2	1	1	3	2	1	5	21	ST-21 complex	5
341	OXC7091	human	Campylobacter jejuni	2	1	1	3	2	1	3	262	ST-21 complex	5
342	OXC7089	human	Campylobacter jejuni	2	1	21	3	2	1	5	53	ST-21 complex	5
343	OXC7173	human	Campylobacter jejuni	8	1	6	3	2	1	1	44	ST-21 complex	5
344	OXC7187	human	Campylobacter jejuni	2	1	1	3	2	1	5	21	ST-21 complex	5
345	OXC7188	human	Campylobacter jejuni	2	1	12	3	2	1	5	50	ST-21 complex	5
346	OXC7190	human	Campylobacter jejuni	2	1	1	3	2	1	5	21	ST-21 complex	5
347	OXC7195	human	Campylobacter jejuni	2	1	1	3	2	1	5	21	ST-21 complex	5
348	OXC6605	human	Campylobacter jejuni	2	1	1	3	2	1	5	21	ST-21 complex	5
349	CAMP45	chicken	Campylobacter jejuni	4	7	10	4	1	7	1	45	ST-45 complex	1
350	CampsClin11	human	Campylobacter jejuni	48	7	10	4	1	7	1	11	ST-45 complex	2
351	chick2219	chicken	Campylobacter jejuni	10	7	10	4	1	7	1	2219	ST-45 complex	2
352	chick594	chicken	Campylobacter jejuni	4	7	10	4	42	51	1	583	ST-45 complex	2
353	cow334	cattle	Campylobacter jejuni	4	7	40	4	42	7	1	334	ST-45 complex	2
354	CampsClin230	human	Campylobacter jejuni	4	7	41	4	42	7	1	230	ST-45 complex	2
355	cowa45	cattle	Campylobacter jejuni	4	7	10	4	1	7	1	45	ST-45 complex	2
356	chick2213	chicken	Campylobacter jejuni	4	7	40	4	42	7	1	334	ST-45 complex	2
357	chickc45	chicken	Campylobacter jejuni	4	7	10	4	1	7	1	45	ST-45 complex	2
358	chick11	chicken	Campylobacter jejuni	48	7	10	4	1	7	1	11	ST-45 complex	2
359	chick1003	chicken	Campylobacter jejuni	8	7	4	4	125	7	1	1003	ST-45 complex	2
360	chick2048	chicken	Campylobacter jejuni	4	7	10	4	1	7	1	45	ST-45 complex	2
361	chick2223	chicken	Campylobacter jejuni	4	7	10	4	1	7	1	45	ST-45 complex	2
362	cowb45	cattle	Campylobacter jejuni	4	7	10	4	1	7	1	45	ST-45 complex	2
363	cowc45	cattle	Campylobacter jejuni	4	7	10	4	1	7	1	45	ST-45 complex	2
364	cowd45	cattle	Campylobacter jejuni	4	7	10	4	1	7	1	45	ST-45 complex	2
365	cow137	cattle	Campylobacter jejuni	4	7	10	4	42	7	1	137	ST-45 complex	2
366	cow583	cattle	Campylobacter jejuni	4	7	10	4	42	51	1	583	ST-45 complex	2
367	cow3207	cattle	Campylobacter jejuni	4	7	40	4	42	7	1	334	ST-45 complex	3
368	cow3214	cattle	Campylobacter jejuni	4	7	10	4	1	7	1	45	ST-45 complex	3
369	chickb45	chicken	Campylobacter jejuni	4	7	10	4	1	7	1	45	ST-45 complex	3
370	chickd45	chicken	Campylobacter jejuni	4	7	10	4	1	7	1	45	ST-45 complex	3
371	chick230	chicken	Campylobacter jejuni	4	7	41	4	42	7	1	230	ST-45 complex	3
372	OxClina45	human	Campylobacter jejuni	4	7	10	4	1	7	1	45	ST-45 complex	3
373	starling45	wild bird	Campylobacter jejuni	4	7	10	4	1	7	1	45	ST-45 complex	3
374	goose137	wild bird	Campylobacter jejuni	4	7	10	4	42	7	1	137	ST-45 complex	3
375	duck45	wild bird	Campylobacter jejuni	4	7	10	4	1	7	1	45	ST-45 complex	3
376	Cj55037	chicken	Campylobacter jejuni	4	7	10	4	1	7	1	45	ST-45 complex	4
377	OXC5330	human	Campylobacter jejuni	8	7	4	4	125	7	1	1003	ST-45 complex	5
378	OXC5331	human	Campylobacter jejuni	4	7	10	4	42	7	1	137	ST-45 complex	5
379	OXC5332	human	Campylobacter jejuni	4	7	10	4	1	7	1	45	ST-45 complex	5
380	OXC5343	human	Campylobacter jejuni	4	7	10	4	10	7	1	2109	ST-45 complex	5
381	OXC5850	human	Campylobacter jejuni	4	7	10	4	1	7	1	45	ST-45 complex	5
382	OXC5420	human	Campylobacter jejuni	4	7	10	4	1	7	1	45	ST-45 complex	5
383	OXC5434	human	Campylobacter jejuni	4	7	10	4	42	7	1	137	ST-45 complex	5
384	OXC5744	human	Campylobacter jejuni	4	7	10	4	42	7	1	137	ST-45 complex	5
385	OXC5816	human	Campylobacter jejuni	4	7	10	4	1	7	1	45	ST-45 complex	5
386	OXC5941	human	Campylobacter jejuni	4	7	10	4	1	7	1	45	ST-45 complex	5
387	OXC6259	human	Campylobacter jejuni	4	7	10	4	1	7	1	45	ST-45 complex	5
388	OXC6278	human	Campylobacter jejuni	4	7	10	4	1	7	1	45	ST-45 complex	5
389	OXC6293	human	Campylobacter jejuni	4	7	10	4	1	7	1	45	ST-45 complex	5
390	OXC6294	human	Campylobacter jejuni	4	7	10	4	42	51	1	583	ST-45 complex	5
391	OXC6313	human	Campylobacter jejuni	4	7	10	4	1	7	1	45	ST-45 complex	5
392	OXC6314	human	Campylobacter jejuni	4	7	10	4	1	7	1	45	ST-45 complex	5
393	OXC6321	human	Campylobacter jejuni	4	7	10	4	1	7	1	45	ST-45 complex	5
394	OXC6330	human	Campylobacter jejuni	4	7	10	4	42	51	1	583	ST-45 complex	5
395	OXC6339	human	Campylobacter jejuni	4	7	10	4	1	7	1	45	ST-45 complex	5
396	OXC6351	human	Campylobacter jejuni	4	7	10	4	1	7	1	45	ST-45 complex	5
397	OXC6358	human	Campylobacter jejuni	2	7	10	4	1	7	1	233	ST-45 complex	5
398	OXC6365	human	Campylobacter jejuni	4	7	10	4	1	7	1	45	ST-45 complex	5
399	OXC6419	human	Campylobacter jejuni	4	7	10	4	1	7	1	45	ST-45 complex	5
400	OXC6437	human	Campylobacter jejuni	4	7	10	4	1	7	1	45	ST-45 complex	5
401	OXC6448	human	Campylobacter jejuni	4	7	10	4	42	7	1	137	ST-45 complex	5
402	OXC6515	human	Campylobacter jejuni	4	7	73	4	1	7	1	845	ST-45 complex	5
403	OXC6536	human	Campylobacter jejuni	4	7	10	4	1	7	1	45	ST-45 complex	5
404	OXC6592	human	Campylobacter jejuni	4	7	10	4	42	7	1	137	ST-45 complex	5
405	OXC6614	human	Campylobacter jejuni	2	7	10	4	1	7	1	233	ST-45 complex	5
406	OXC6624	human	Campylobacter jejuni	4	7	10	4	1	7	1	45	ST-45 complex	5
407	OXC6797	human	Campylobacter jejuni	4	7	10	4	1	7	1	45	ST-45 complex	5
408	OXC6803	human	Campylobacter jejuni	4	7	10	4	1	7	1	45	ST-45 complex	5
409	OXC6819	human	Campylobacter jejuni	4	7	10	4	42	51	1	583	ST-45 complex	5
410	OXC6938	human	Campylobacter jejuni	4	7	10	4	10	7	1	2109	ST-45 complex	5
411	OXC6970	human	Campylobacter jejuni	4	7	10	4	42	51	1	583	ST-45 complex	5
412	OXC7103	human	Campylobacter jejuni	4	7	10	4	1	7	1	45	ST-45 complex	5
413	OXC7113	human	Campylobacter jejuni	4	7	10	4	42	25	1	538	ST-45 complex	5
414	OXC7129	human	Campylobacter jejuni	4	7	10	4	1	7	1	45	ST-45 complex	5
415	OXC7167	human	Campylobacter jejuni	4	7	10	4	1	532	1	6886	ST-45 complex	5
416	OXC7169	human	Campylobacter jejuni	4	7	10	4	1	7	1	45	ST-45 complex	5
417	OXC6894	human	Campylobacter jejuni	4	7	10	4	1	7	1	45	ST-45 complex	5
418	OXC6895	human	Campylobacter jejuni	4	7	10	4	1	7	1	45	ST-45 complex	5
419	OXC6896	human	Campylobacter jejuni	4	7	10	4	1	7	1	45	ST-45 complex	5
420	OXC6916	human	Campylobacter jejuni	4	7	10	4	1	7	1	45	ST-45 complex	5
421	OXC7014	human	Campylobacter jejuni	4	7	10	4	1	7	1	45	ST-45 complex	5
422	OXC7018	human	Campylobacter jejuni	4	7	10	4	1	7	1	45	ST-45 complex	5
423	OXC7025	human	Campylobacter jejuni	4	7	10	4	1	7	1	45	ST-45 complex	5
424	OXC7026	human	Campylobacter jejuni	10	7	10	4	1	7	1	2219	ST-45 complex	5
425	OXC7032	human	Campylobacter jejuni	4	7	10	4	42	51	1	583	ST-45 complex	5
426	OXC7061	human	Campylobacter jejuni	4	7	10	4	1	7	1	45	ST-45 complex	5
427	OXC7067	human	Campylobacter jejuni	4	7	10	4	42	7	1	137	ST-45 complex	5
428	OXC7074	human	Campylobacter jejuni	4	7	10	4	1	7	1	45	ST-45 complex	5
429	OXC7090	human	Campylobacter jejuni	4	7	10	4	1	7	1	45	ST-45 complex	5
430	OXC7093	human	Campylobacter jejuni	48	7	10	4	1	7	1	11	ST-45 complex	5
431	OXC7099	human	Campylobacter jejuni	4	7	10	4	1	7	1	45	ST-45 complex	5
432	OXC7170	human	Campylobacter jejuni	4	7	10	4	42	7	1	137	ST-45 complex	5
433	OXC7179	human	Campylobacter jejuni	4	7	10	4	1	7	1	45	ST-45 complex	5
434	OXC7185	human	Campylobacter jejuni	4	7	10	4	1	7	1	45	ST-45 complex	5
435	OXC7186	human	Campylobacter jejuni	4	7	10	4	1	7	1	45	ST-45 complex	5
436	171	human	Campylobacter coli	33	38	30	115	104	85	17	867	ST-828 complex	1
437	CAMP886	pig	Campylobacter coli	33	38	30	82	104	85	68	887	ST-828 complex	1
438	CAMP2588	chicken	Campylobacter coli	33	38	30	115	104	85	17	867	ST-828 complex	1
439	CAMP3129	human	Campylobacter coli	157	39	30	79	668	35	17		ST-828 complex	1
440	CAMP1090	chicken	Campylobacter coli	33	39	30	82	104	43	17	828	ST-828 complex	2
441	CAMP828	chicken	Campylobacter coli	33	39	30	82	104	43	17	828	ST-828 complex	2
442	cow3202	cattle	Campylobacter coli	33	39	30	82	104	56	17	827	ST-828 complex	2
443	Cc111-3	pig	Campylobacter coli	33	38	30	167	104	43	17	1467	ST-828 complex	4
444	CcZ163	chicken	Campylobacter coli	33	38	30	82	104	332	17	3336	ST-828 complex	4
445	Cc2553	chicken	Campylobacter coli	33	39	30	82	113	47	17	825	ST-828 complex	4
446	Cc2680	chicken	Campylobacter coli	33	39	103	82	104	324	41	3872	ST-828 complex	4
447	Cc2685	chicken	Campylobacter coli	33	39	30	82	211	85	17	1082	ST-828 complex	4
448	Cc2688	chicken	Campylobacter coli	33	39	30	82	104	43	41	1017	ST-828 complex	4
449	Cc2692	chicken	Campylobacter coli	33	39	30	79	113	47	17	860	ST-828 complex	4
450	Cc2698	chicken	Campylobacter coli	33	39	30	82	113	43	17	829	ST-828 complex	4
451	Cc84-2	pig	Campylobacter coli	33	38	30	78	104	35	17	1113	ST-828 complex	4
452	Cc80352	chicken	Campylobacter coli	33	39	30	82	104	43	41	1017	ST-828 complex	4
453	Cc86119	chicken	Campylobacter coli	33	39	30	82	113	47	17	825	ST-828 complex	4
454	Cc1091	cattle	Campylobacter coli	33	39	30	78	104	43	17	1068	ST-828 complex	4
455	Cc1098	cattle	Campylobacter coli	33	39	30	82	104	85	68	1104	ST-828 complex	4
456	Cc1148	cattle	Campylobacter coli	33	39	30	78	104	43	17	1068	ST-828 complex	4
457	Cc1417	cattle	Campylobacter coli	33	153	44	82	104	44	17	3221	ST-828 complex	4
458	Cc132-6	pig	Campylobacter coli	33	153	44	82	104	44	17	3221	ST-828 complex	4
459	Cc1891	cattle	Campylobacter coli	33	39	30	78	104	43	17	1068	ST-828 complex	4
460	Cc1909	cattle	Campylobacter coli	33	39	30	82	104	85	68	1104	ST-828 complex	4
461	Cc59-2	pig	Campylobacter coli	33	38	30	82	104	35	36	890	ST-828 complex	4
462	Cc1948	cattle	Campylobacter coli	33	39	30	82	104	85	68	1104	ST-828 complex	4
463	Cc1957	cattle	Campylobacter coli	33	153	30	82	104	85	68	2698	ST-828 complex	4
464	Cc1961	cattle	Campylobacter coli	33	39	30	82	104	85	68	1104	ST-828 complex	4
465	Cc202/04	human	Campylobacter coli	33	39	30	82	189	43	17	1585	ST-828 complex	4
466	Cc67-8	pig	Campylobacter coli	32	39	44	82	104	43	36	1061	ST-828 complex	4
467	CcLMG9854	human	Campylobacter coli	33	39	30	78	104	43	17	1068	ST-828 complex	4
468	CcLMG23336	human	Campylobacter coli	33	176	30	82	451	43	17	3868	ST-828 complex	4
469	CcLMG23341	human	Campylobacter coli	33	39	30	79	104	35	17	855	ST-828 complex	4
470	CcLMG23342	human	Campylobacter coli	33	39	30	79	104	35	17	855	ST-828 complex	4
471	CcLMG23344	human	Campylobacter coli	33	176	30	82	113	43	17	1586	ST-828 complex	4
472	CcLMG9853	human	Campylobacter coli	33	39	261	79	104	64	17	3869	ST-828 complex	4
473	CcH6	human	Campylobacter coli	33	176	30	79	113	43	17	3020	ST-828 complex	4
474	CcH8	human	Campylobacter coli	33	39	30	79	104	43	41	901	ST-828 complex	4
475	CCH9	human	Campylobacter coli	33	39	30	82	113	47	17	825	ST-828 complex	4
476	CcH56	human	Campylobacter coli	33	38	30	82	104	35	17	1096	ST-828 complex	4
477	CcZ156	chicken	Campylobacter coli	33	38	30	82	104	43	17	854	ST-828 complex	4
478	OXC5348	human	Campylobacter coli	33	39	30	82	104	56	17	827	ST-828 complex	5
479	OXC5353	human	Campylobacter coli	33	39	30	79	530	43	17	5149	ST-828 complex	5
480	OXC5363	human	Campylobacter coli	33	39	30	82	104	56	17	827	ST-828 complex	5
481	OXC5370	human	Campylobacter coli	33	39	30	82	104	56	17	827	ST-828 complex	5
482	OXC5386	human	Campylobacter coli	33	39	30	82	113	47	17	825	ST-828 complex	5
483	OXC5677	human	Campylobacter coli	33	66	30	174	188	43	17	6132	ST-828 complex	5
484	OXC5685	human	Campylobacter coli	33	39	30	82	112	56	17	1578	ST-828 complex	5
485	OXC5688	human	Campylobacter coli	33	39	30	82	104	56	17	827	ST-828 complex	5
486	OXC5705	human	Campylobacter coli	33	39	30	82	113	44	17	872	ST-828 complex	5
487	OXC5482	human	Campylobacter coli	33	39	65	79	104	85	17	2273	ST-828 complex	5
488	OXC5605	human	Campylobacter coli	33	39	30	79	113	43	17	832	ST-828 complex	5
489	OXC5629	human	Campylobacter coli	33	39	30	79	104	35	17	855	ST-828 complex	5
490	OXC5635	human	Campylobacter coli	124	39	30	79	104	47	17	1541	ST-828 complex	5
491	OXC5837	human	Campylobacter coli	33	39	30	82	104	56	17	827	ST-828 complex	5
492	OXC5842	human	Campylobacter coli	33	39	66	82	104	44	174	2178	ST-828 complex	5
493	OXC5849	human	Campylobacter coli	33	39	30	79	104	47	17	830	ST-828 complex	5
494	OXC5853	human	Campylobacter coli	33	39	30	79	104	47	17	830	ST-828 complex	5
495	OXC5855	human	Campylobacter coli	33	39	30	82	113	47	17	825	ST-828 complex	5
496	OXC5856	human	Campylobacter coli	33	39	30	79	104	47	17	830	ST-828 complex	5
497	OXC5864	human	Campylobacter coli	33	39	30	82	189	47	17	1191	ST-828 complex	5
498	OXC5473	human	Campylobacter coli	33	39	30	82	23	43	17	6131	ST-828 complex	5
499	OXC5723	human	Campylobacter coli	33	39	30	82	104	56	17	827	ST-828 complex	5
500	OXC5742	human	Campylobacter coli	33	39	30	82	113	44	17	872	ST-828 complex	5
501	OXC5763	human	Campylobacter coli	33	39	30	82	113	47	17	825	ST-828 complex	5
502	OXC5773	human	Campylobacter coli	33	39	30	82	104	43	17	828	ST-828 complex	5
503	OXC5796	human	Campylobacter coli	33	39	30	82	113	44	17	872	ST-828 complex	5
504	OXC5810	human	Campylobacter coli	33	39	30	82	189	44	17	5165	ST-828 complex	5
505	OXC5827	human	Campylobacter coli	33	39	30	79	113	47	17	860	ST-828 complex	5
506	OXC5831	human	Campylobacter coli	33	39	30	82	189	47	17	1191	ST-828 complex	5
507	OXC5922	human	Campylobacter coli	33	39	30	82	104	56	17	827	ST-828 complex	5
508	OXC5923	human	Campylobacter coli	33	39	30	82	104	56	17	827	ST-828 complex	5
509	OXC6559	human	Campylobacter coli	33	38	30	466	104	43	17	5757	ST-828 complex	5
510	OXC6568	human	Campylobacter coli	33	39	30	82	113	44	17	872	ST-828 complex	5
511	OXC6576	human	Campylobacter coli	33	39	30	79	104	35	17	855	ST-828 complex	5
512	OXC6577	human	Campylobacter coli	33	39	30	82	113	44	17	872	ST-828 complex	5
513	OXC6253	human	Campylobacter coli	33	39	30	82	113	43	17	829	ST-828 complex	5
514	OXC6258	human	Campylobacter coli	33	39	30	79	113	47	17	860	ST-828 complex	5
515	OXC6263	human	Campylobacter coli	33	39	30	79	104	47	17	830	ST-828 complex	5
516	OXC6267	human	Campylobacter coli	33	39	30	79	247	43	17	5642	ST-828 complex	5
517	OXC6276	human	Campylobacter coli	33	39	65	82	596	47	17	5733	ST-828 complex	5
518	OXC6296	human	Campylobacter coli	87	39	30	79	243	43	17	5737	ST-828 complex	5
519	OXC6297	human	Campylobacter coli	33	39	30	82	113	47	17	825	ST-828 complex	5
520	OXC6308	human	Campylobacter coli	33	39	30	82	104	56	17	827	ST-828 complex	5
521	OXC6309	human	Campylobacter coli	33	110	30	115	104	43	17	5734	ST-828 complex	5
522	OXC6312	human	Campylobacter coli	33	39	30	82	104	56	17	827	ST-828 complex	5
523	OXC6337	human	Campylobacter coli	33	39	65	140	104	43	17	1600	ST-828 complex	5
524	OXC6338	human	Campylobacter coli	33	39	30	79	104	206	17	1628	ST-828 complex	5
525	OXC6343	human	Campylobacter coli	33	39	30	82	104	47	36	962	ST-828 complex	5
526	OXC6371	human	Campylobacter coli	33	110	30	115	104	43	17	5734	ST-828 complex	5
527	OXC6372	human	Campylobacter coli	33	39	30	139	113	47	17	4425	ST-828 complex	5
528	OXC6376	human	Campylobacter coli	33	110	30	115	104	43	17	5734	ST-828 complex	5
529	OXC6378	human	Campylobacter coli	33	39	30	139	113	47	17	4425	ST-828 complex	5
530	OXC6380	human	Campylobacter coli	33	39	30	82	113	47	353	5735	ST-828 complex	5
531	OXC6385	human	Campylobacter coli	33	39	30	79	104	206	17	1628	ST-828 complex	5
532	OXC6386	human	Campylobacter coli	33	39	30	82	113	43	17	829	ST-828 complex	5
533	OXC6400	human	Campylobacter coli	33	39	30	82	113	47	17	825	ST-828 complex	5
534	OXC6416	human	Campylobacter coli	33	39	30	82	104	44	17	1145	ST-828 complex	5
535	OXC6424	human	Campylobacter coli	33	39	30	82	113	47	17	825	ST-828 complex	5
536	OXC6426	human	Campylobacter coli	32	66	66	82	104	43	17	2464	ST-828 complex	5
537	OXC6428	human	Campylobacter coli	33	39	30	79	113	43	17	832	ST-828 complex	5
538	OXC6447	human	Campylobacter coli	33	39	30	82	104	56	17	827	ST-828 complex	5
539	OXC6460	human	Campylobacter coli	124	39	30	79	104	47	17	1541	ST-828 complex	5
540	OXC6471	human	Campylobacter coli	33	39	30	82	104	56	17	827	ST-828 complex	5
541	OXC6472	human	Campylobacter coli	33	39	30	82	104	56	17	827	ST-828 complex	5
542	OXC6474	human	Campylobacter coli	33	39	30	82	104	56	17	827	ST-828 complex	5
543	OXC6476	human	Campylobacter coli	33	39	30	79	113	47	17	860	ST-828 complex	5
544	OXC6504	human	Campylobacter coli	33	39	30	79	113	43	17	832	ST-828 complex	5
545	OXC6513	human	Campylobacter coli	33	39	30	82	104	43	17	828	ST-828 complex	5
546	OXC6523	human	Campylobacter coli	33	66	30	82	113	206	17	5659	ST-828 complex	5
547	OXC6537	human	Campylobacter coli	124	39	30	79	104	47	17	1541	ST-828 complex	5
548	OXC6597	human	Campylobacter coli	33	39	30	79	104	35	17	855	ST-828 complex	5
549	OXC6601	human	Campylobacter coli	33	39	30	79	104	85	17	1614	ST-828 complex	5
550	OXC6630	human	Campylobacter coli	33	39	30	82	104	44	17	1145	ST-828 complex	5
551	OXC6651	human	Campylobacter coli	33	39	66	174	104	43	41	1181	ST-828 complex	5
552	OXC6684	human	Campylobacter coli	33	39	30	82	104	47	36	962	ST-828 complex	5
553	OXC6685	human	Campylobacter coli	33	39	30	82	104	56	17	827	ST-828 complex	5
554	OXC6705	human	Campylobacter coli	33	39	65	79	104	35	17	1957	ST-828 complex	5
555	OXC6710	human	Campylobacter coli	2	39	30	82	113	47	17	5810	ST-828 complex	5
556	OXC6725	human	Campylobacter coli	33	38	30	82	104	35	17	1096	ST-828 complex	5
557	OXC6735	human	Campylobacter coli	33	39	30	82	104	44	17	1145	ST-828 complex	5
558	OXC6738	human	Campylobacter coli	33	39	65	79	104	85	17	2273	ST-828 complex	5
559	OXC6744	human	Campylobacter coli	53	39	30	82	603	43	17	5813	ST-828 complex	5
560	OXC6761	human	Campylobacter coli	33	39	30	82	104	56	17	827	ST-828 complex	5
561	OXC6765		Campylobacter coli	33	39	30	79	113	43	17	832	ST-828 complex	5
562	OXC6785	human	Campylobacter coli	33	39	30	82	104	56	17	827	ST-828 complex	5
563	OXC6810	human	Campylobacter coli	33	39	30	82	113	47	17	825	ST-828 complex	5
564	OXC6817	human	Campylobacter coli	33	39	30	82	104	47	36	962	ST-828 complex	5
565	OXC6825	human	Campylobacter coli	33	39	30	79	113	43	41	2183	ST-828 complex	5
566	OXC6933	human	Campylobacter coli	33	39	30	82	104	56	17	827	ST-828 complex	5
567	OXC6937	human	Campylobacter coli	33	176	30	82	104	43	17	3753	ST-828 complex	5
568	OXC6962	human	Campylobacter coli	33	39	65	79	104	85	17	2273	ST-828 complex	5
569	OXC6984	human	Campylobacter coli	33	39	30	82	104	47	17	1055	ST-828 complex	5
570	OXC6987	human	Campylobacter coli	33	39	30	82	113	47	17	825	ST-828 complex	5
571	OXC6996	human	Campylobacter coli	33	39	30	82	104	56	17	827	ST-828 complex	5
572	OXC7102	human	Campylobacter coli	33	39	30	82	189	47	17	1191	ST-828 complex	5
573	OXC7110	human	Campylobacter coli	33	39	30	82	189	47	17	1191	ST-828 complex	5
574	OXC7124	human	Campylobacter coli	33	39	30	82	104	56	17	827	ST-828 complex	5
575	OXC7130	human	Campylobacter coli	33	39	30	79	113	43	41	2183	ST-828 complex	5
576	OXC7131	human	Campylobacter coli	33	39	30	82	104	43	17	828	ST-828 complex	5
577	OXC7154	human	Campylobacter coli	33	39	30	82	104	43	17	828	ST-828 complex	5
578	OXC7164	human	Campylobacter coli	33	39	30	82	104	56	17	827	ST-828 complex	5
579	OXC6847	human	Campylobacter coli	33	39	30	82	113	43	17	829	ST-828 complex	5
580	OXC6864	human	Campylobacter coli	33	39	30	82	113	43	17	829	ST-828 complex	5
581	OXC6873	human	Campylobacter coli	33	39	30	81	561	47	17	5349	ST-828 complex	5
582	OXC6901	human	Campylobacter coli	33	39	30	82	104	56	17	827	ST-828 complex	5
583	OXC6920	human	Campylobacter coli	33	39	30	82	104	56	17	827	ST-828 complex	5
584	OXC7027	human	Campylobacter coli	33	38	30	82	118	43	17	1016	ST-828 complex	5
585	OXC7051	human	Campylobacter coli	33	38	30	82	118	43	17	1016	ST-828 complex	5
586	OXC7054	human	Campylobacter coli	33	39	30	82	113	47	17	825	ST-828 complex	5
587	OXC7070	human	Campylobacter coli	33	39	30	82	104	56	17	827	ST-828 complex	5
588	OXC7082	human	Campylobacter coli	33	39	30	82	113	47	17	825	ST-828 complex	5
589	OXC7083	human	Campylobacter coli	33	39	30	79	104	35	17	855	ST-828 complex	5
590	OXC7097	human	Campylobacter coli	33	39	30	82	104	56	17	827	ST-828 complex	5
591	OXC7177	human	Campylobacter coli	33	39	30	139	113	47	17	4425	ST-828 complex	5
592	OXC7199	human	Campylobacter coli	33	39	30	82	104	56	17	827	ST-828 complex	5
593	OXC7200	human	Campylobacter coli	33	39	30	82	113	43	17	829	ST-828 complex	5
